# Supplementary material for: Childhood Cancer Survival, 2006-2012 Cohorts of Mexican Institute of Social Security Beneficiaries at the Central-South Region of Mexico
Source: Front Oncol. 2022 Jul 1;12:882501. doi: 10.3389/fonc.2022.882501 (PMC9283836; doi:10.3389/fonc.2022.882501)
Supplement: Supplementary file 2 [file Table_1.xlsx]

## Sheet: table 3 age
		Table 3. Five-years OSa 2006-2012 by groups of age
Cancer diagnosis (ICC-3)		Group of age
		<1 year				1–4 years				5–9 years				10–14 years				15+ years				p
		N	Survival	[95% CI]		N	Survival	[95% CI]		N	Survival	[95% CI]		N	Survival	[95% CI]		N	Survival	[95% CI]
All cancers		142	0.5862	0.4968	0.6651	787	0.6401	0.6043	0.6735	597	0.5398	0.4976	0.5801	656	0.4921	0.4506	0.5323	175	0.4845	0.4013	0.5627	0
I.	Leukemias, myeloproliferative & myelodysplastic diseases	32	0.2381	0.1088	0.3951	379	0.6319	0.5801	0.6791	260	0.5202	0.4562	0.5802	214	0.4653	0.3939	0.5335	67	0.3898	0.2666	0.5111	0
a.	Lymphoid leukemias	20	0.2	0.0624	0.3931	325	0.6471	0.5915	0.6971	227	0.537	0.4683	0.6008	163	0.4613	0.3796	0.539	55	0.3895	0.2527	0.5239	0
b.	Acute myeloid leukemias	9	0.1765	0.0182	0.4719	46	0.5238	0.3642	0.661	30	0.4138	0.2365	0.5827	47	0.4353	0.285	0.5764	12	0.3913	0.1323	0.6471	0.0058
e.	Unspecified & other specified leukemias	2	0.5	0.006	0.9104	4	0.7143	0.0897	0.9541	2	0	.	.	1	1	.	.					0.3645
	Solid tumors	110	0.697	0.5961	0.7773	408	0.648	0.5973	0.694	337	0.5556	0.4985	0.6088	442	0.5059	0.4545	0.555	108	0.5491	0.4385	0.6467	0.0017
II.	Lymphomas & reticuloendothelial neoplasms	10	0.6667	0.2817	0.8783	60	0.7368	0.602	0.8322	76	0.7483	0.6306	0.8332	97	0.6463	0.5327	0.739	22	0.6571	0.3906	0.829	0.7859
a.	Hodgkin disease					9	0.8824	0.4108	0.9825	24	0.9535	0.7131	0.9933	34	0.8276	0.6343	0.9243	12	0.7778	0.3648	0.9393	0.4132
b.	Non-Hodgkin lymphomas (except Burkitt)					17	0.5294	0.2762	0.7303	33	0.5873	0.3975	0.7356	48	0.4699	0.3139	0.6112	7	0.4545	0.0806	0.7812	0.6571
c.	Burkitt lymphoma					7	0.6667	0.1946	0.9044	11	0.8182	0.4474	0.9512	11	0.7647	0.3406	0.9354	3	0.6667	0.0541	0.9452	0.8228
d.	Miscellaneous lymphoreticular neoplasms	10	0.6667	0.2817	0.8783	27	0.8431	0.6343	0.938	8	0.7333	0.2874	0.9258	4	1	.	.					0.4774
III.	CNS & miscellaneous intracranial & intraspinal neoplasms	15	0.4074	0.1591	0.6449	99	0.4239	0.3221	0.5219	122	0.4159	0.3245	0.5047	80	0.4507	0.3329	0.5613	17	0.8182	0.4474	0.9512	0.16
a.	Ependymomas & choroid plexus tumors	3	0.2	0.0005	0.7083	18	0.5152	0.261	0.7207	14	0.8333	0.4817	0.9555	12	0.5238	0.2065	0.7672	1	1	.	.	0.0747
b.	Astrocytomas	2	1	.	.	34	0.4194	0.2467	0.583	49	0.3708	0.2324	0.5094	33	0.5088	0.3159	0.6729	10	0.7143	0.2582	0.9198	0.1954
c.	Intracranial & intraspinal embryonal tumors	6	0.0909	0.0007	0.4509	34	0.3538	0.197	0.5146	36	0.4203	0.2561	0.5761	23	0.2727	0.1112	0.4637	2	1	.	.	0.0408
d.	Other gliomas					6	0.2727	0.0244	0.6348	12	0.1818	0.0285	0.4417	2	0.3333	0.0002	0.8693	1	1	.	.	0.2323
e.	Other specified intracranial & intraspinal neoplasms	4	0.7143	0.0897	0.9541	6	0.8182	0.2395	0.9722	6	0.5	0.1109	0.8037	8	0.6	0.2012	0.8498	3	1	.	.	0.6833
f.	Unspecified intracranial & intraspinal neoplasms					1	0	.	.	5	0.2	0.0084	0.5819	2	1	.	.					0.0442
IV.	Neuroblastoma & other peripheral nervous cell tumors	14	0.7778	0.4577	0.9224	26	0.4043	0.2107	0.5905	4	0.1429	0.0007	0.5942	2	1	.	.					0.1528
a.	Neuroblastoma & ganglioneuroblastoma	14	0.7778	0.4577	0.9224	25	0.3778	0.1867	0.5686	4	0.1429	0.0007	0.5942	2	1	.	.					0.119
V	Retinoblastoma	23	1	.	.	53	0.82	0.6826	0.902	7	0.8462	0.3046	0.9768	1	1	.	.					0.2238
VI.	Renal tumors	10	0.75	0.3148	0.9309	66	0.8333	0.7124	0.9066	21	0.8049	0.5602	0.9219	7	0.3846	0.0711	0.708	1	0	.	.	0.0166
a.	Nephroblastoma & other nonepithelial renal tumors	10	0.75	0.3148	0.9309	65	0.8319	0.7102	0.9058	21	0.8049	0.5602	0.9219	5	0.3333	0.0271	0.7157					0.0364
VII.	Hepatic tumors	11	0.6	0.2527	0.8272	24	0.6	0.372	0.768	3	0.5	0.006	0.9104	9	0.3846	0.0711	0.708					0.9304
a.	Hepatoblastoma	11	0.6	0.2527	0.8272	23	0.5909	0.361	0.7621	2	0.3333	0.0002	0.8693	3	0.2	0.0005	0.7083					0.6956
b.	Hepatic carcinomas					1	1	.	.	1	1	.	.	5	0.4286	0.0292	0.8161					0.8187
VIII.	Malignant bone tumors					8	0.4286	0.0978	0.7344	35	0.377	0.2108	0.5428	87	0.2857	0.19	0.3887	23	0.3514	0.151	0.5606	0.896
a.	Osteosarcomas					3	0	.	.	30	0.4231	0.2347	0.6002	61	0.2762	0.1639	0.4003	20	0.375	0.1542	0.5977	0.4317
c.	Ewing tumors & related sarcomas of bone					4	0.7143	0.0897	0.9541	5	0.1111	0.0007	0.5123	21	0.35	0.1566	0.5519	1	0	.	.	0.3968
d.	Other specified malignant bone tumors					1	1	.	.					4	0.1429	0.0007	0.5942	1	1	.	.	0.8825
IX.	Soft tissue & other extraosseous sarcomas	16	0.5172	0.2462	0.7334	34	0.5517	0.3561	0.71	33	0.3667	0.2012	0.5337	51	0.4607	0.311	0.5979	9	0.5	0.152	0.7749	0.8267
a.	Rhabdomyosarcomas	9	0.2941	0.0569	0.593	20	0.6364	0.3631	0.8174	15	0.3793	0.1478	0.6117	17	0.5862	0.3011	0.7885	1	0	.	.	0.177
b.	Fibrosarcomas, peripheral nerve sheath & other fibrous neoplasms	3	1	.	.	2	1	.	.	3	0.6	0.0246	0.932	8	0.2857	0.0411	0.6115	1	0	.	.	0.2296
d.	Other specified soft tissue sarcomas	4	0.6667	0.0541	0.9452	11	0.4	0.1227	0.6702	14	0.3333	0.1027	0.5884	26	0.4348	0.2329	0.6212	7	0.6667	0.1946	0.9044	0.8844
X.	Germ cell tumors, trophoblastic tumors, & neoplasms of gonads	11	0.6842	0.3058	0.8855	32	0.9655	0.7795	0.9951	29	0.7407	0.5319	0.867	83	0.6259	0.5013	0.7277	34	0.5789	0.3794	0.7348	0.011
a.	Intracranial & intraspinal germ cell tumors	4	0.3333	0.009	0.7741					13	0.6667	0.337	0.8597	21	0.5385	0.3005	0.7271	7	0.2308	0.022	0.5695	0.3346
b.	Malignant extracranial & extragonadal germ cell tumors	1	1	.	.	3	1	.	.	1	0	.	.	8	0.0667	0.0007	0.3652	7	0.5385	0.1416	0.822	0.0627
c.	Malignant gonadal germ cell tumors	6	0.8182	0.2395	0.9722	29	0.9615	0.7569	0.9945	15	0.8571	0.5394	0.9622	53	0.759	0.5984	0.8624	19	0.7931	0.4865	0.9281	0.3515
XI.	Other malignant epithelial neoplasms & malignant melanomas					4	0.1429	0.0007	0.5942	7	1	.	.	22	0.7059	0.4315	0.8656	2	0	.	.	0
b.	Thyroid carcinomas									5	1	.	.	8	1	.	.
f.	Other & unspecified carcinomas					1	0	.	.	2	1	.	.	12	0.5294	0.1785	0.7908	1	0	.	.	0.0002
Log-rank test for equality of survivor functions:																				p=0.0000		0.0002
	Between Groups of dx																					0.0001
	Between Type of dx																					0
ICCC-3, International Classification of Childhood Cancer, 3rd edition; CNS, central nervous system
a: Kaplan–Meier estimates with actuarial adjustment

## Sheet: table 4 sex
		Table 4. Five-years OSa 2006-2012 by sex
Cancer diagnosis (ICC-3)		Sex
		Boys				Girls				p
		N	Survival	[95% CI]		N	Survival	[95% CI]
All cancers		1292	0.5754	0.5467	0.6031	1065	0.5427	0.5107	0.5735	0.113
I.	Leukemias, myeloproliferative & myelodysplastic diseases	513	0.5445	0.499	0.5877	439	0.5242	0.4749	0.571	0.3581
a.	Lymphoid leukemias	425	0.5625	0.5124	0.6095	365	0.5354	0.4814	0.5862	0.2985
b.	Acute myeloid leukemias	80	0.4305	0.3177	0.5382	64	0.4483	0.3181	0.57	0.7567
e.	Unspecified & other specified leukemias	3	0.6667	0.0541	0.9452	6	0.4545	0.0806	0.7812	0.7275
	Solid tumors	779	0.5968	0.5594	0.6322	626	0.5566	0.5141	0.5969	0.2144
II.	Lymphomas & reticuloendothelial neoplasms	173	0.7152	0.637	0.7795	92	0.6727	0.5602	0.7625	0.4893
a.	Hodgkin disease	53	0.871	0.7351	0.9399	26	0.8605	0.6272	0.9527	0.8902
b.	Non-Hodgkin lymphomas (except Burkitt)	70	0.5433	0.4136	0.656	35	0.4688	0.2915	0.6277	0.4901
c.	Burkitt lymphoma	20	0.7714	0.4999	0.9074	12	0.7273	0.3708	0.9028	0.682
d.	Miscellaneous lymphoreticular neoplasms	30	0.8148	0.6109	0.9184	19	0.7778	0.511	0.9102	0.8194
III.	CNS & miscellaneous intracranial & intraspinal neoplasms	186	0.4777	0.4006	0.5507	147	0.3939	0.3106	0.476	0.2716
a.	Ependymomas & choroid plexus tumors	23	0.75	0.4999	0.8875	25	0.4545	0.2444	0.6433	0.0808
b.	Astrocytomas	64	0.4435	0.3132	0.5658	64	0.4595	0.3255	0.5834	0.448
c.	Intracranial & intraspinal embryonal tumors	70	0.403	0.2858	0.5171	31	0.2414	0.1067	0.4055	0.1151
d.	Other gliomas	10	0.375	0.087	0.6744	11	0.1429	0.0155	0.403	0.6072
e.	Other specified intracranial & intraspinal neoplasms	15	0.76	0.4257	0.9156	12	0.5652	0.2498	0.7908	0.2384
f.	Unspecified intracranial & intraspinal neoplasms	4	0.1429	0.0007	0.5942	4	0.4286	0.0292	0.8161	0.7622
IV.	Neuroblastoma & other peripheral nervous cell tumors	23	0.5238	0.2967	0.7088	23	0.5122	0.2842	0.7006	0.9998
a.	Neuroblastoma & ganglioneuroblastoma	22	0.5	0.2713	0.6919	23	0.5122	0.2842	0.7006	0.8839
V	Retinoblastoma	48	0.9348	0.8113	0.9785	36	0.7813	0.5952	0.8892	0.0704
VI.	Renal tumors	39	0.726	0.5507	0.8421	66	0.8151	0.6911	0.8931	0.2175
a.	Nephroblastoma & other nonepithelial renal tumors	39	0.726	0.5507	0.8421	62	0.8393	0.7139	0.9129	0.1318
VII.	Hepatic tumors	28	0.5294	0.3228	0.6993	19	0.6129	0.3334	0.804	0.6223
a.	Hepatoblastoma	25	0.5319	0.3163	0.7074	14	0.6	0.2897	0.8101	0.6899
b.	Hepatic carcinomas	2	0.3333	0.0002	0.8693	5	0.6667	0.0541	0.9452	0.7505
VIII.	Malignant bone tumors	78	0.3529	0.2421	0.4655	75	0.2923	0.1877	0.4048	0.4838
a.	Osteosarcomas	57	0.32	0.197	0.4497	57	0.3263	0.1993	0.4595	0.7153
c.	Ewing tumors & related sarcomas of bone	18	0.4375	0.1981	0.6556	13	0.2308	0.0558	0.4746	0.0903
d.	Other specified malignant bone tumors	3	0.5	0.006	0.9104	3	0.2	0.0005	0.7083	0.7822
IX.	Soft tissue & other extraosseous sarcomas	71	0.4839	0.3554	0.6008	72	0.4531	0.3289	0.5693	0.7397
a.	Rhabdomyosarcomas	33	0.5714	0.3706	0.7295	29	0.4074	0.2253	0.5821	0.2449
b.	Fibrosarcomas, peripheral nerve sheath & other fibrous neoplasms	10	0.625	0.2293	0.8607	7	0.4286	0.0978	0.7344	0.7494
d.	Other specified soft tissue sarcomas	27	0.36	0.1819	0.542	35	0.5172	0.325	0.6793	0.3027
X.	Germ cell tumors, trophoblastic tumors, & neoplasms of gonads	115	0.6832	0.5828	0.7642	74	0.728	0.5995	0.8212	0.6653
a.	Intracranial & intraspinal germ cell tumors	35	0.5806	0.3896	0.7309	10	0.3	0.0711	0.5779	0.0029
b.	Malignant extracranial & extragonadal germ cell tumors	15	0.3793	0.1478	0.6117	5	0.5556	0.0909	0.8658	0.5667
c.	Malignant gonadal germ cell tumors	65	0.8198	0.691	0.8987	57	0.8478	0.7071	0.9244	0.6975
XI.	Other malignant epithelial neoplasms & malignant melanomas	15	0.5652	0.2498	0.7908	20	0.7059	0.4315	0.8656	0.5079
b.	Thyroid carcinomas	3	1	.	.	10	1	.	.
f.	Other & unspecified carcinomas	10	0.4667	0.125	0.7563	6	0.5556	0.0909	0.8658	0.837
Log-rank test for equality of survivor functions:										0.0903
	Between Groups of dx									0.1704
	Between Type of dx									0.124
ICCC-3, International Classification of Childhood Cancer, 3rd edition; CNS, central nervous system
a: Kaplan–Meier estimates with actuarial adjustment

## Sheet: table 5 dx time
		Table 5. Five-years OSa 2006-2012 by time lag in diagnosis
Cancer diagnosis (ICC-3)		Time lag in diagnosis
		< 30 days				30 - 90 days				90 - 180 days				> 180 days				p
		N	Survival	[95% CI]		N	Survival	[95% CI]			Survival	[95% CI]		N	Survival	[95% CI]
All cancers		628	0.5359	0.4944	0.5756	964	0.5461	0.5127	0.5781	409	0.5589	0.5064	0.6081	356	0.6497	0.5941	0.6996	0.0037
I.	Leukemias, myeloproliferative & myelodysplastic diseases	402	0.5139	0.4624	0.5629	408	0.5584	0.5073	0.6064	99	0.4811	0.3764	0.5781	43	0.6341	0.4682	0.7608	0.1305
a.	Lymphoid leukemias	331	0.5208	0.464	0.5744	348	0.5786	0.5232	0.63	72	0.5036	0.3805	0.6146	39	0.6267	0.4525	0.7592	0.2534 > 2534
b.	Acute myeloid leukemias	65	0.4667	0.3373	0.586	53	0.4059	0.2711	0.5365	23	0.4146	0.2062	0.6121	3	0.6	0.0246	0.932	0.8875
e.	Unspecified & other specified leukemias	6	0.6364	0.1606	0.8943	1	1	.	.	2	0	.	.
	Solid tumors	226	0.5779	0.5061	0.643	556	0.5366	0.4921	0.579	310	0.5853	0.5244	0.6412	313	0.652	0.5923	0.7052	0.008
II.	Lymphomas & reticuloendothelial neoplasms	27	0.6154	0.4034	0.7713	100	0.6872	0.5801	0.7722	66	0.7797	0.651	0.8656	72	0.68	0.5491	0.7803	0.3037
a.	Hodgkin disease	1	0	.	.	25	0.8605	0.6272	0.9527	27	0.9111	0.6891	0.977	26	0.8696	0.6481	0.956	0.1462
b.	Non-Hodgkin lymphomas (except Burkitt)	13	0.6923	0.3734	0.8718	42	0.4737	0.3103	0.6206	22	0.6098	0.3693	0.7822	28	0.4167	0.2224	0.6006	0.1578
c.	Burkitt lymphoma	7	0.6923	0.2272	0.9128	17	0.8667	0.5639	0.9649	4	0.5	0.0578	0.8449	4	0.6667	0.0541	0.9452	0.4447
d.	Miscellaneous lymphoreticular neoplasms	6	0.4545	0.0806	0.7812	16	0.8	0.4998	0.9307	13	0.9167	0.539	0.9878	14	0.84	0.4974	0.9574	0.047
III.	CNS & miscellaneous intracranial & intraspinal neoplasms	55	0.3542	0.2232	0.4875	136	0.3439	0.2625	0.4266	60	0.4955	0.3589	0.6181	82	0.6312	0.5076	0.7318	0
a.	Ependymomas & choroid plexus tumors	8	0.6	0.2012	0.8498	17	0.4194	0.1817	0.6422	10	0.6471	0.2562	0.8701	13	0.8095	0.4287	0.9487	0.1727
b.	Astrocytomas	21	0.2973	0.1152	0.5062	43	0.3158	0.1773	0.4639	32	0.4828	0.2947	0.6478	32	0.7091	0.5017	0.8425	0.0003
c.	Intracranial & intraspinal embryonal tumors	16	0.4615	0.1916	0.6964	53	0.3333	0.2109	0.4604	11	0.3636	0.1118	0.6268	21	0.3333	0.1429	0.5377	0.8743
d.	Other gliomas	8	0.1429	0.0071	0.4649	10	0.2222	0.0337	0.5131					3	0.6	0.0246	0.932	0.273
e.	Other specified intracranial & intraspinal neoplasms	1	0	.	.	10	0.4444	0.1359	0.7193	4	1	.	.	12	0.8	0.4087	0.9459	0
f.	Unspecified intracranial & intraspinal neoplasms	1	0	.	.	3	0.6	0.0246	0.932	3	0	.	.	1	1	.	.	0.0533
IV.	Neuroblastoma & other peripheral nervous cell tumors	11	0.6842	0.3058	0.8855	23	0.4286	0.2192	0.6231	10	0.5556	0.2042	0.8045	2	0.5	0.006	0.9104	0.6646
a.	Neuroblastoma & ganglioneuroblastoma	11	0.6842	0.3058	0.8855	22	0.4	0.1928	0.6005	10	0.5556	0.2042	0.8045	2	0.5	0.006	0.9104	0.5822
V	Retinoblastoma	9	1	.	.	24	0.913	0.6949	0.9775	16	0.9286	0.5908	0.9896	35	0.7879	0.6059	0.8927	0.2843
VI.	Renal tumors	41	0.8082	0.6394	0.9036	46	0.75	0.5942	0.853	15	0.7778	0.4577	0.9224	3	1	.	.	0.8314
a.	Nephroblastoma & other nonepithelial renal tumors	41	0.8082	0.6394	0.9036	43	0.7805	0.6206	0.8792	14	0.7692	0.4421	0.9191	3	1	.	.	0.8905
VII.	Hepatic tumors	15	0.7391	0.3901	0.9075	22	0.4634	0.2443	0.6572	9	0.5294	0.1785	0.7908	1	1	.	.	0.5616
a.	Hepatoblastoma	11	0.7778	0.3648	0.9393	19	0.4595	0.2303	0.6624	8	0.5	0.152	0.7749	1	1	.	.	0.409
b.	Hepatic carcinomas	4	0.6	0.0246	0.932	2	0.3333	0.0002	0.8693	1	1	.	.
VIII.	Malignant bone tumors	12	0.2381	0.0474	0.5091	64	0.2821	0.1741	0.4	54	0.3933	0.2516	0.5319	23	0.3333	0.1429	0.5377	0.4913
a.	Osteosarcomas	9	0.3333	0.0633	0.6458	49	0.2809	0.159	0.4161	41	0.3333	0.1819	0.4926	15	0.44	0.1723	0.6816	0.2671
c.	Ewing tumors & related sarcomas of bone	2	0	.	.	13	0.3333	0.1027	0.5884	11	0.5238	0.2065	0.7672	5	0.1111	0.0007	0.5123	0.2305
d.	Other specified malignant bone tumors					2	0	.	.	2	1	.	.	2	0.3333	0.0002	0.8693	0.6341
IX.	Soft tissue & other extraosseous sarcomas	21	0.3684	0.1652	0.5748	50	0.4444	0.2972	0.5816	37	0.3846	0.2217	0.5454	35	0.661	0.4617	0.8011	0.0341
a.	Rhabdomyosarcomas	10	0.4118	0.1114	0.6985	26	0.5417	0.3271	0.7143	18	0.3548	0.138	0.5816	8	0.7143	0.2582	0.9198	0.3113
b.	Fibrosarcomas, peripheral nerve sheath & other fibrous neoplasms	3	1	.	.	3	0.3333	0.009	0.7741	3	0	.	.	8	0.6923	0.2272	0.9128	0.1333
d.	Other specified soft tissue sarcomas	7	0.1429	0.0071	0.4649	20	0.3529	0.1448	0.5704	16	0.5	0.2286	0.7221	19	0.625	0.3486	0.8109	0.0086
X.	Germ cell tumors, trophoblastic tumors, & neoplasms of gonads	30	0.6538	0.4402	0.8025	82	0.7698	0.652	0.8521	33	0.6842	0.4808	0.8215	44	0.6203	0.4511	0.7508	0.2644
a.	Intracranial & intraspinal germ cell tumors	4	0.3333	0.009	0.7741	10	0.75	0.3148	0.9309	4	0.25	0.0089	0.6653	27	0.5	0.2991	0.6716	0.4677
b.	Malignant extracranial & extragonadal germ cell tumors	7	0.5714	0.1719	0.8371	8	0.4286	0.0978	0.7344	3	0	.	.	2	0.5	0.006	0.9104	0.3029
c.	Malignant gonadal germ cell tumors	19	0.75	0.4634	0.898	63	0.8318	0.7016	0.9087	25	0.8537	0.6119	0.9503	15	0.913	0.524	0.9873	0.5949
XI.	Other malignant epithelial neoplasms & malignant melanomas	5	0.75	0.1279	0.9605	8	0.5385	0.1416	0.822	9	0.4286	0.0978	0.7344	13	0.8182	0.4474	0.9512	0.3019
b.	Thyroid carcinomas	2	1	.	.	2	1	.	.	2	1	.	.	7	1	.	.
f.	Other & unspecified carcinomas	3	0.5	0.006	0.9104	6	0.4	0.052	0.7528	5	0.4286	0.0292	0.8161	2	1	.	.	0.6174
Log-rank test for equality of survivor functions:																p=0.0037		0.011
	Between Groups of dx																	0.0035
	Between Type of dx																	0.0135
ICCC-3, International Classification of Childhood Cancer, 3rd edition; CNS, central nervous system
a: Kaplan–Meier estimates with actuarial adjustment
